# Supplementary material for: Endothelial LATS2 is a suppressor of bone marrow fibrosis
Source: Nat Cardiovasc Res. 2024 Jul 29;3(8):951–69. doi: 10.1038/s44161-024-00508-x (PMC11324521; doi:10.1038/s44161-024-00508-x)
Supplement: Supplementary file 13 — Statistical source data. [file 44161_2024_508_MOESM3_ESM.xlsx]

## Sheet: Fig. 1
Fig. 1b	Control	Lats2iΔEC		Fig. 1d	Control	Lats2iΔEC
	19.31	71.01			37.2	97.74
	17.09	74			42.41	113.74
	15.66	72.77			45.17	86.69
	16.19	54.56			51.96	114.28
	33.11	63.8
	29.09	60.39
Fig. 1g	no. of ECs in mp			Fig. 1g	no. of ECs in TZ
	control	Lats2iΔEC			control	Lats2iΔEC
	422	32			314	768
	382	15			342	628
	411	27			402	914
	376	26			371	811
Fig. 1i	gp length (mm)			Fig. 1i	no. of columns (mm)
	Control	Lats2iΔEC			Control	Lats2iΔEC
	0.105	1.19			25	3
	0.13	1.3			22	1
	0.12	0.975			23	0
	0.12	1.45			26	0
	0.17	1.37			22	1
	0.14	1.3			24	2
Fig. 1k	control	Lats2iΔEC		Fig. 1k	Fibrotic area length (mm)
	6	1			8-week-old		10-week-old		12-week-old
	7	0			control	Lats2iΔEC	control	Lats2iΔEC	control	Lats2iΔEC
	6	0			0	2.62	0	3.29	0	3.98
	5	1			0	2.56	0	3.49	0	3.79
	6	0			0	2.73	0	3.31	0	4.25
	4	2			0	2.272	0	3.32	0	3.92
										4.15
										4.09
