# Supplementary material for: Endothelial LATS2 is a suppressor of bone marrow fibrosis
Source: Nat Cardiovasc Res. 2024 Jul 29;3(8):951–69. doi: 10.1038/s44161-024-00508-x (PMC11324521; doi:10.1038/s44161-024-00508-x)
Supplement: Supplementary file 14 — Statistical source data. [file 44161_2024_508_MOESM4_ESM.xlsx]

## Sheet: Fig. 2
Fig. 2a	BM cellularity (10^7)			Fig. 2a	Bone LSK (%)			Fig. 2a	bone CD41 (%)
	Control	Lats2iΔEC			Control	Lats2iΔEC			Control	Lats2iΔEC
	9.49	4.36			2.32	4.95			0.61	1.33
	8.69	4.67			3.5	3.25			0.65	0.98
	8.41	3.96			3.84	4.43			0.91	0.98
	9.12	5.61			3.06	2.8			0.72	0.7
	7.32	5.44			1.21	2.4			0.58	0.6
					1.52	3.65			0.63	0.961
Fig. 2c	Spleen length (cm)			Fig. 2c	Spleen weight (mg)
	Control	Lats2iΔEC			Control	Lats2iΔEC
	1.1	1.8			75.15	139.15
	1.3	1.8			67.93	127.5
	1.2	1.7			75.33	135.52
	1.2	1.6			72.13	104.29
	1.3	1.7			69.69	123.51
	1.1	1.6			82.3	133
Fig. 2d	Spleen celliularity (10^8)			Fig. 2d	Spleen LSK (%)			Fig. 2d	Spleen Ter119 (%)
	Control	Lats2iΔEC			Control	Lats2iΔEC			Control	Lats2iΔEC
	1.33	3.28			2.4	3.59			8.28	25.3
	1.64	3.58			2.06	3.12			10.4	36.7
	1.37	2.96			2.35	4.58			13.1	29.6
	1.59	3.16			2.94	2.77			15	28.5
	2.01	2.56			1.89	2.35			12.7	25.52
					1.87	3.15			13.3	31.2
Fig. 2e	no. of ECs in spleen (500um^2)			Fig. 2h	BM cellularity (10^8)
	Control	Lats2iΔEC			Control	ThPO
	299	381			1.7	0.74
	282	398			1.31	0.73
	235	427			1.69	0.86
	332	398			1.47	0.468
					1.27	1.164
Fig. 2k	mp. length (um)			Fig. 2k	no. of columns (mm)
	Control	ThPO			Control	ThPO
	150.69	66.94			26	9
	218.86	105.72			28	11
	160.96	96.51			27	8
	175.65	81.21			25	12
	Overall				ECs
Fig. 2m	YAP1/TAZ expression (a.u.)			Fig. 2m	YAP1/TAZ expression (a.u.)
	Control	ThPO			Control	ThPO
	25.172	40.634			28.704	43.06
	24.487	53.173			26.434	52.488
	18.028	40.87			20.064	43.226
	27.113	55.639			28.577	56.651
	25.172	47.526			22.425	48.885
