# Supplementary material for: Endothelial LATS2 is a suppressor of bone marrow fibrosis
Source: Nat Cardiovasc Res. 2024 Jul 29;3(8):951–69. doi: 10.1038/s44161-024-00508-x (PMC11324521; doi:10.1038/s44161-024-00508-x)
Supplement: Supplementary file 15 — Statistical source data. [file 44161_2024_508_MOESM5_ESM.xlsx]

## Sheet: Fig. 3
Fig. 3c	no. of columns (mm)			Fig. 3c	gp length (mm)
	Control	Yap1/TaziΔEC			Control	Yap1/TaziΔEC
	32	26			0.113	0.092
	36	27			0.109	0.085
	25	24			0.12	0.1
	29	28			0.113	0.105
					0.098	0.119
					0.115	0.106
Fig. 3c	Body weigth (g)
	Control	Yap1KIiEC
	25.59	20.07
	22.63	25.12
	21.1	19.39
	18.73	22.49
	19.64	20.04
		18.71
Fig. 3f	no. of columns (mm)			Fig. 3f	CD31+/EMCN- area length (mm)
	Control	Yap1KIiEC			Control	Yap1KIiEC
	28	9			0.2	0.89
	25	6			0.26	1.02
	28	5			0.19	0.97
	33	6			0.18	1.11
	39	5			0.23	1.09
	30	4			0.19	0.91
Fig. 3g	gp length (mm)			Fig. 3i	fibrotic area length (mm)
	Control	Yap1KIiEC			Control	Yap1KIiEC
	0.104	0.457			0.24	1.76
	0.115	0.316			0.23	2.59
	0.146	0.297			0.24	2.513
	0.097	0.385			0.3	1.98
	0.136	0.245			0.18	2.23
	0.103	0.521			0.15	2.01
