# Supplementary material for: Endothelial LATS2 is a suppressor of bone marrow fibrosis
Source: Nat Cardiovasc Res. 2024 Jul 29;3(8):951–69. doi: 10.1038/s44161-024-00508-x (PMC11324521; doi:10.1038/s44161-024-00508-x)
Supplement: Supplementary file 16 — Statistical source data. [file 44161_2024_508_MOESM6_ESM.xlsx]

## Sheet: Fig. 4
Fig. 4a	No. of OSX+ cells (500um^2)
	in mp		in TZ
	control	Lats2iΔEC	control	Lats2iΔEC
	189	0	79	320
	204	3	36	294
	264	4	68	264
	163	6	43	298
	187	2	85	209
	169	4	53	258
Fig. 4b	No. of RUNX2+ cells (500um^2)
	in mp		in TZ
	control	Lats2iΔEC	control	Lats2iΔEC
	143	59	320	970
	339	118	297	852
	412	84	334	1091
	366	63	306	1026
	389	78	294	1112
	427	106	307	1138
Fig. 4d	tb. BV/TV (%)			Fig. 4d	tb. number (1/mm)
	control	Lats2iΔEC			control	Lats2iΔEC
	0.073	0.433			3.952	10.141
	0.07	0.379			3.597	7.007
	0.141	0.346			4.966	6.324
	0.116	0.383			4.607	9.158
	0.1	0.385			4.28	8.157
Fig. 4e	no. of OSX+ cells (500um^2)
	Control	Yap1KIiEC
	132	264
	167	281
	201	297
	198	234
	177	209
Fig. 4g	tb. BV/TV (%)			Fig. 4g	tb. thickness (mm)
	control	Yap1KIiEC			control	Yap1KIiEC
	0.077	0.19			0.037	0.045
	0.089	0.231			0.041	0.063
	0.093	0.202			0.036	0.057
	0.086	0.167			0.038	0.06
