# Supplementary material for: Endothelial LATS2 is a suppressor of bone marrow fibrosis
Source: Nat Cardiovasc Res. 2024 Jul 29;3(8):951–69. doi: 10.1038/s44161-024-00508-x (PMC11324521; doi:10.1038/s44161-024-00508-x)
Supplement: Supplementary file 17 — Statistical source data. [file 44161_2024_508_MOESM7_ESM.xlsx]

## Sheet: Fig. 9
	SRF expression
Fig. 9e	Control	Lats2iΔEC			Fig. 9f	no.of columns (mm)				Fig. 9f	gp length (mm)
	3.01	20.55				Control	Lats2iΔEC	Lats2:SrfiΔEC			Control	Lats2iΔEC	Lats2:SrfiΔEC
	3.15	13.53				20	0	26			0.142	1.611	0.271
	2.63	18.43				18	1	23			0.194	1.296	0.291
	2.58	25.86				22	0	22			0.145	1.7331	0.151
	7.05	19.34				19	1	19			0.158	1.431	0.171
	2.44	18.25
	2.47	20.84
	3.57	26.45
	5.23	24.76
	2.62	23.38			Fig. 9g	fibrotic area length (mm)				Fig. 9g	OSX+ cells in mp/tz
	2.25	23.66				Control	Lats2iΔEC	Lats2:SrfiΔEC			Control	Lats2iΔEC	Lats2:SrfiΔEC
	2.64	22.75				0	4.039	0.1			486	1286	724
	2.61	20.77				0	2.864	0			468	1124	818
	4.9	16.85				0	3.093	0			674	1313	836
	3.11	20.27				0	3.97	0			532	1275	799
	2.66	22.12
	2.71	20.84
	4.6	27.94
	3.6	18.08
	3.06	17.59
	2.55	26.61
	2.66	25.54
	2.85	32.97			Fig. 9h	no.of cotb. BV/TV (%)				Fig. 9g	tb. Numbers (1/mm)
	2.86	21.17				Control	Lats2iΔEC	Lats2:SrfiΔEC			Control	Lats2iΔEC	Lats2:SrfiΔEC
	3.03	27.32				0.022	0.191	0.065			1.644	5.968	3.782
	2.77	22.08				0.035	0.182	0.05			2.508	4.46	3.255
	2.89	22.34				0.028	0.199	0.061			2.611	5.43	3.638
	2.87	20.83				0.037	0.202	0.057			2.611	4.96	3.646
	2.79	23.43
	2.8	21.63
	2.59	16.04
	2.95	16.89
	3.19	18.35
	2.75	14.64
	2.39	17.88
	2.55	22.61
	2.77	14.5
	2.92	13.69
	2.23	20.71
	2.72	17.47
