# Supplementary material for: Endothelial LATS2 is a suppressor of bone marrow fibrosis
Source: Nat Cardiovasc Res. 2024 Jul 29;3(8):951–69. doi: 10.1038/s44161-024-00508-x (PMC11324521; doi:10.1038/s44161-024-00508-x)
Supplement: Supplementary file 18 — Statistical source data. [file 44161_2024_508_MOESM8_ESM.xlsx]

## Sheet: Ext. Data Fig. 1
Ext. Data Fig. 1a	body weight (g)
	control	Lats2iΔEC
	21.45	20.18
	19.78	18.79
	20.5	21.17
	22.77	21.5
	19.28	18.78
	22.02	19.39
