# Supplementary material for: Endothelial LATS2 is a suppressor of bone marrow fibrosis
Source: Nat Cardiovasc Res. 2024 Jul 29;3(8):951–69. doi: 10.1038/s44161-024-00508-x (PMC11324521; doi:10.1038/s44161-024-00508-x)
Supplement: Supplementary file 19 — Statistical source data. [file 44161_2024_508_MOESM9_ESM.xlsx]

## Sheet: Ext. Data Fig. 2
Ext. Data Fig. 2a	no. of ECs in bm
	control	Lats2iΔEC
	388	438
	374	487
	402	488
	356	396
Ext. Data Fig. 2a	CD31+/EMCN- area (mm)
	control	Lats2iΔEC
	0.6	1.85
	0.5	1.54
	0.8	1.66
	0.5	1.77
	0.6	1.68
	0.7	1.66
