# Supplementary material for: Endothelial LATS2 is a suppressor of bone marrow fibrosis
Source: Nat Cardiovasc Res. 2024 Jul 29;3(8):951–69. doi: 10.1038/s44161-024-00508-x (PMC11324521; doi:10.1038/s44161-024-00508-x)
Supplement: Supplementary file 20 — Statistical source data. [file 44161_2024_508_MOESM10_ESM.xlsx]

## Sheet: Ext. Data Fig. 3
Ext. Data Fig. 3d	no. of columns
	8-week-old		10-week-old
	control	Lats2iΔEC	control	Lats2iΔEC
	32	32	26	6
	28	28	24	4
	30	36	28	2
	31	28	27	4
Ext. Data Fig. 3d	mp column length (um)
	8-week-old		10-week-old
	control	Lats2iΔEC	control	Lats2iΔEC
	341	1025	291	102
	359	849	243	151
	292	908	331	79
	374	1123	264	91
Ext. Data Fig. 3d	CD31+/EMCN- area (mm)
	8-week-old		10-week-old
	control	Lats2iΔEC	control	Lats2iΔEC
	0.52	0.63	0.3	1.23
	0.48	0.71	0.35	1.19
	0.42	0.58	0.38	1.08
	0.45	0.61	0.42	1.03
Ext. Data Fig. 3e	kidney			lung			liver			heart
	no. of ECs (500 um)			no. of ECs x1000 (500 um)			no. of ECs (500 um)			no. of ECs (500 um)
	control	Lats2iΔEC		control	Lats2iΔEC		control	Lats2iΔEC		control	Lats2iΔEC
	418	530		2.289	2.613		224	308		647	971
	550	537		2.428	2.118		256	233		744	856
	489	616		2.087	2.376		240	269		723	906
	521	656		1.915	2.46		302	273		689	693
