# Supplementary material for: Endothelial LATS2 is a suppressor of bone marrow fibrosis
Source: Nat Cardiovasc Res. 2024 Jul 29;3(8):951–69. doi: 10.1038/s44161-024-00508-x (PMC11324521; doi:10.1038/s44161-024-00508-x)
Supplement: Supplementary file 21 — Statistical source data. [file 44161_2024_508_MOESM11_ESM.xlsx]

## Sheet: Ext. Data Fig. 4
Ext. Data Fig. 4a	WBC (k/ul)			RBC(M/ul)			PLT (k/ul)
	Control	Lats2iΔEC		Control	Lats2iΔEC		Control	Lats2iΔEC
	4	5.6		8.53	9.13		1113	1219
	3	6.9		8.59	8.9		1011	1248
	4.2	9.2		8.54	11.05		1047	1247
	6.3	6.05		9.22	8.45		917	1173
	6.2	8		9.15	9.25		916	877
	5.65	12.3		8.45	9.38		802	998
Ext. Data Fig. 4b	bone Ter119 (%l)			bone B220 (%)			bone Cd45 (%)
	Control	Lats2iΔEC		Control	Lats2iΔEC		Control	Lats2iΔEC
	37.4	31.6		29.5	19.4		61.1	64.1
	35.8	35.8		33.9	22.4		62.5	61.6
	37.4	34		30.4	27.5		62.5	61.8
	36.3	33.3		28.5	25.2		58.4	55.1
	39	34.1		26.6	29.3		60.1	59.1
	37.3	36.4		27.5	23.2		59.6	56.2
Ext. Data Fig. 4d	mp CD41+ cells/mm^2			dp CD41+ cells/mm^2
	Control	Lats2iΔEC		Control	Lats2iΔEC
	136	25		297	291
	158	34		318	264
	166	52		268	313
	141	58		278	279
Ext. Data Fig. 4e	spleen B220 (%)			spleen CD45 (%)
	Control	Lats2iΔEC		Control	Lats2iΔEC
	62.3	45		83.3	64.2
	61.3	38.1		75.3	53
	66.7	64.2		79.2	73.2
	65.8	54.2		81.1	73.4
	68	54.4		79.8	70.2
	57.7	60		76.9	65.6
