# Supplementary material for: Endothelial LATS2 is a suppressor of bone marrow fibrosis
Source: Nat Cardiovasc Res. 2024 Jul 29;3(8):951–69. doi: 10.1038/s44161-024-00508-x (PMC11324521; doi:10.1038/s44161-024-00508-x)
Supplement: Supplementary file 22 — Statistical source data. [file 44161_2024_508_MOESM12_ESM.xlsx]

## Sheet: Ext. Data Fig. 5
Ext. Data Fig. 5a	RBC(M/ul)			WBC (k/ul)			PLT (k/ul)			HGB (g/dl)
	Control	ThPO		Control	ThPO		Control	ThPO		Control	ThPO
	9.27	6.98		7.2	46.5		897	2160		14.2	10.1
	9.49	7.29		7	58.6		683	2581		14.5	10.5
	9.5	7.08		6.9	133.5		720	2460		14.9	9.9
	9.28	4.72		9.3	76		684	2410		14.7	7.1
	7.53	6.79		9.2			587	1964		12.4	10.2
Ext. Data Fig. 5b	spleen weight
	Control	ThPO
	0.12	0.62
	0.08	0.49
	0.12	0.54
	0.12	0.52
	0.2	0.55
Ext. Data Fig. 5b	no. of buds
	Control	ThPO
	15	2
	13	1
	14	2
	13	3
Ext. Data Fig. 5e	OSX+ cells
	Control	ThPO
	224	56
	238	63
	197	58
	205	67
Ext. Data Fig. 5h	EMCN+ area (%)			EMCN expression (a.u.)
	Control	MPL W515L		Control	MPL W515L
	15.507	7.064		34.43	18.13
	13.054	6.329		31.198	16.038
	12.234	8.8845		40.017	22.554
	15.693			33.168
