# Supplementary material for: Endothelial LATS2 is a suppressor of bone marrow fibrosis
Source: Nat Cardiovasc Res. 2024 Jul 29;3(8):951–69. doi: 10.1038/s44161-024-00508-x (PMC11324521; doi:10.1038/s44161-024-00508-x)
Supplement: Supplementary file 23 — Statistical source data. [file 44161_2024_508_MOESM13_ESM.xlsx]

## Sheet: Ext. Data Fig. 6
Ext. Data Fig. 6b	cb. Thickness (mm)
	control	Lats2iΔEC
	0.204	0.193
	0.21	0.193
	0.191	0.195
	0.218	0.218
	0.206	0.2
Ext. Data Fig. 6c	tb. Thickness (mm)			tb. separation (mm)
	control	Lats2iΔEC		control	Lats2iΔEC
	0.038	0.059		0.242	0.095
	0.04	0.059		0.272	0.145
	0.04	0.064		0.185	0.17
	0.038	0.056		0.204	0.102
	0.039	0.06		0.226	0.128
Ext. Data Fig. 6d	OSX+ cells (500 um^2)
	control	Yap1/TaziΔEC
	184	117
	233	156
	209	174
	173	130
Ext. Data Fig. 6d	tb. BV/TV (%)			tb. numbers (1/mm)
	control	Yap1/TaziΔEC		control	Yap1/TaziΔEC
	0.04	0.034		2.753	2.563
	0.079	0.061		3.706	3.279
	0.04	0.036		2.918	3.158
	0.1	0.032		3.834	2.726
	0.095	0.085		3.438	3.781
