# Supplementary material for: Endothelial LATS2 is a suppressor of bone marrow fibrosis
Source: Nat Cardiovasc Res. 2024 Jul 29;3(8):951–69. doi: 10.1038/s44161-024-00508-x (PMC11324521; doi:10.1038/s44161-024-00508-x)
Supplement: Supplementary file 24 — Statistical source data. [file 44161_2024_508_MOESM14_ESM.xlsx]

## Sheet: Ext. Data Fig. 8
Ext. Data Fig. 8a	ANGPT2 (a.u.)			THBS1 (a.u.)			FN1 (a.u.)			TAGLN (a.u.)			VIM (a.u.)
	Control	Lats2iΔEC		Control	Lats2iΔEC		Control	Lats2iΔEC		Control	Lats2iΔEC		Control	Lats2iΔEC
	3.218	42.17		6.67	72.29		27.89	71.73		13.39	59.91		1.168	59.06
	6.89	50.25		8.067	89.29		13.074	62.187		21.81	62.31		1.191	29.38
	11.39	56.57		6.33	55.97		21.21	109.59		14.52	70.94		1.28	42.58
	9.94	61.09		5.84	77.36		18.96	87.32		13.79	66.74		1.34	36.304
