# Supplementary material for: Endothelial LATS2 is a suppressor of bone marrow fibrosis
Source: Nat Cardiovasc Res. 2024 Jul 29;3(8):951–69. doi: 10.1038/s44161-024-00508-x (PMC11324521; doi:10.1038/s44161-024-00508-x)
Supplement: Supplementary file 25 — Statistical source data. [file 44161_2024_508_MOESM15_ESM.xlsx]

## Sheet: Ext. Data Fig. 9
Ext. Data Fig. 9e	Acta2 fold expression					Tagln fold expression					Fn1 fold expression
	Contrtol	TGF-B	ET-1	ADM		Contrtol	TGF-B	ET-1	ADM		Contrtol	TGF-B	ET-1	ADM
	1.023	2.255	1.66	1.478		0.99	1.391	1.678	1.73		1.076	2.46	1.77	1.45
	1.143	2.271	2.239	1.168		1.19	2.525	2.21	1.47		0.99	2.168	2.24	1.17
	0.856	2.12	2.738	1.48		0.839	2.356	1.62	1.51		0.94	2.12	3.04	1.32
