# Supplementary material for: Endothelial LATS2 is a suppressor of bone marrow fibrosis
Source: Nat Cardiovasc Res. 2024 Jul 29;3(8):951–69. doi: 10.1038/s44161-024-00508-x (PMC11324521; doi:10.1038/s44161-024-00508-x)
Supplement: Supplementary file 26 — Statistical source data. [file 44161_2024_508_MOESM16_ESM.xlsx]

## Sheet: Ext. Data Fig. 10
Ext. Data Fig. 10b	no. of columns (mm)			no. of arteries
	control	SrfiΔEC		control	SrfiΔEC
	18	23		8	6
	22	21		7	5
	24	19		7	5
	19	21		6	5
	20	21		5	4
	19	22		6	6
Ext. Data Fig. 10c	growth plate (um)
	control	SrfiΔEC
	132	162
	198.21	174.11
	146.32	135.87
	148.75	125.94
	156.61	129.31
	165.71	132.33
Ext. Data Fig. 10d	OSX+ cells (500 um^2)
	control	SrfiΔEC
	208	235
	188	228
	194	256
	218	216
	197	244
	217	209
Ext. Data Fig. 10e	tb. BV/TV (%)
	control	SrfiΔEC
	0.126	0.169
	0.131	0.118
	0.149	0.166
	0.135	0.156
Ext. Data Fig. 10g	CD31+/EMCN- area (mm)
	Control	Lats2iΔEC	Lats2:SrfiΔEC
	0.3	1.86	0.52
	0.42	1.91	0.54
	0.38	2.12	0.49
	0.34	1.91	0.56
Ext. Data Fig. 10j	tb. Thickness (mm)				tb. separation (mm)
	Control	Lats2iΔEC	Lats2:SrfiΔEC		Control	Lats2iΔEC	Lats2:SrfiΔEC
	0.038	0.043	0.037		0.415	0.181	0.258
	0.032	0.047	0.033		0.395	0.228	0.306
	0.033	0.045	0.032		0.385	0.254	0.27
	0.037	0.048	0.033		0.39	0.208	0.271
